# Supplementary material for: Temporal bacterial and metabolic development of the preterm gut reveals specific signatures in health and disease
Source: Microbiome. 2016 Dec 29;4:67. doi: 10.1186/s40168-016-0216-8 (PMC5200962; doi:10.1186/s40168-016-0216-8)
Supplement: Additional file 11: Table S2. — Full demographics per patient. (XLSX 49 kb) [file 40168_2016_216_MOESM11_ESM.xlsx]

## Sheet: Full Demographics Per Patient
Patient Number	Status	Delivery Mode	Sex	Birth Weight	GA	Survived	NEC DOL onset	DOL BC 1	Organism(s) BC1	DOL BC 2	Organism(s) BC2	EBM ever	DOL First EBM	DOL Full Feed 72hrs	DOL Last EBM
139	NEC	Caesarean	Male	1470	30	Yes	28					Yes	2	10	Discharge*
161	NEC	Vaginal	Female	700	25	Yes	31					Yes	2	33	16
163	NEC	Caesarean	Male	760	24	Yes	42	22	S.epidermidis + S.hominis			Yes	4	69	5
171	NEC	Vaginal	Female	790	26	Yes	19					Yes	3	39	Discharge*
174	NEC	Caesarean	Male	1350	29	Yes	26					No	Never	15	Never
180	NEC	Vaginal	Female	500	23	No	14					Yes	8	Never / died	17
199	NEC	Vaginal	Female	725	25	Yes	25					Yes	2	18	22
117	Control	Caesarean	Male	870	26	Yes						Yes	2	10	Discharge*
131	Control	Caesarean	Female	545	27	Yes						Yes	4	27	Discharge*
143	Control	Vaginal	Male	620	24	Yes						Yes	4	17	89
152	Control	Vaginal	Male	800	25	Yes						Yes	1	12	72
153	Control	Caesarean	Male	1310	28	Yes						Yes	6	18	Home breast fed
156	Control	Vaginal	Male	1630	29	Yes						Yes	1	7	Home breast fed
159	Control	Caesarean	Male	1035	26	Yes						Yes	3	14	13
167	Control	Caesarean	Male	1290	27	Yes						No	Never	11	Never
168	Control	Caesarean	Male	1135	28	Yes						Yes	6	18	Home breast fed
176	Control	Caesarean	Male	880	26	Yes						Yes	1	11	11
182	Control	Caesarean	Female	895	26	Yes						Yes	1	11	Home breast fed
186	Control	Caesarean	Female	840	26	Yes						Yes	1	10	59
188	Control	Vaginal	Female	750	24	Yes						Yes	2	39	82
203	Control	Vaginal	Male	1130	26	Yes						Yes	1	15	74
206	Control	Vaginal	Male	1255	28	Yes						Yes	0	11	Discharge*
207	Control	Caesarean	Male	1580	29	Yes						Yes	2	12	13
208	Control	Caesarean	Male	950	29	Yes						Yes	11	22	12
209	Control	Vaginal	Female	1100	28	Yes						Yes	0	14	24
215	Control	Vaginal (FD)	Male	1180	27	Yes						No	7	20	7
222	Control	Vaginal	Female	620	24	Yes						Yes	3	21	86
223	Control	Vaginal	Female	885	25	Yes						Yes	5	15	120
224	Control	Vaginal	Male	1170	28	Yes						Yes	2	24	41
228	Control	Vaginal (Breech)	Male	910	25	Yes						Yes	4	14	125
229	Control	Vaginal (Breech)	Female	910	25	Yes						Yes	4	14	Discharge*
232	Control	Vaginal	Male	695	24	Yes						Yes	1	15	109
234	Control	Caesarean	Male	1810	30	Yes						No	Never	6	Never
241	Control	Vaginal	Male	1320	30	Yes						Yes	1	9	Discharge*
253	Control	Vaginal	Male	905	27	Yes						Yes	4	16	Discharge*
*Patients were reciving EBM at discharge but no follow-up data was collected
DOL - Day of life
BC - Blood culture
EBM - Expressed Breast Milk
